# Supplementary material for: Complementary Medicine Use and Perceptions of It in Victoria, Australia: A Statewide Cross-Sectional Survey
Source: Nutrients. 2026 Mar 27;18(7):1077. doi: 10.3390/nu18071077 (PMC13074535; doi:10.3390/nu18071077)
Supplement: Supplementary file 1 [file nutrients-18-01077-s001.zip]

Archive with 6 entries (5 files):
- nutrients-4200468-supplementary/
- nutrients-4200468-supplementary/Supplementary Figure S1.pdf
- nutrients-4200468-supplementary/Supplementary File S1.pdf
- nutrients-4200468-supplementary/Supplementary File S2.pdf
- nutrients-4200468-supplementary/Supplementary File S3.xlsx
- nutrients-4200468-supplementary/Supplementary Tables.pdf
