# Supplementary material for: Complementary Medicine Use and Perceptions of It in Victoria, Australia: A Statewide Cross-Sectional Survey
Source: Nutrients. 2026 Mar 27;18(7):1077. doi: 10.3390/nu18071077 (PMC13074535; doi:10.3390/nu18071077)
Supplement: Supplementary file 1 [file nutrients-18-01077-s001.zip › nutrients-4200468-supplementary/Supplementary File S3.xlsx]

## Sheet: Omnibus_all
Predictor family	Predictor var	Perception item	N	chi2	df	p_omnibus	q_BH_within_family	significant_after_FDR
Age group	age	Effectiveness	428	27.8637	10	0.00189823	0.00854204	TRUE
Age group	age	Safety	428	9.60812	10	0.47552	0.611382	FALSE
Age group	age	Quality	429	12.6691	10	0.242767	0.365722	FALSE
Age group	age	Risk_vs_Rx	427	34.3009	10	0.000164225	0.00147803	TRUE
Age group	age	Item_QID15	427	7.2827	5	0.20045	0.365722	FALSE
Age group	age	Item_QID16	427	3.28667	5	0.655883	0.737869	FALSE
Age group	age	Item_QID17	427	6.70136	5	0.243815	0.365722	FALSE
Age group	age	Item_QID19	427	6.98087	5	0.222067	0.365722	FALSE
Age group	age	Item_QID20	427	1.63693	5	0.896748	0.896748	FALSE
Gender	gender	Effectiveness	426	3.46919	6	0.748064	0.748064	FALSE
Gender	gender	Safety	426	4.78381	6	0.571826	0.659825	FALSE
Gender	gender	Quality	427	7.75868	6	0.256321	0.5346	FALSE
Gender	gender	Risk_vs_Rx	425	14.0088	6	0.0295375	0.162311	FALSE
Gender	gender	Item_QID15	425	3.68953	3	0.297	0.5346	FALSE
Gender	gender	Item_QID16	425	3.05226	3	0.383638	0.575457	FALSE
Gender	gender	Item_QID17	425	8.54038	3	0.0360691	0.162311	FALSE
Gender	gender	Item_QID19	425	1.93261	3	0.586511	0.659825	FALSE
Gender	gender	Item_QID20	425	3.79845	3	0.284067	0.5346	FALSE
Education	education3	Effectiveness	435	4.09276	4	0.393598	0.607655	FALSE
Education	education3	Safety	435	12.5826	4	0.0135063	0.121557	FALSE
Education	education3	Quality	436	3.44884	4	0.4857	0.607655	FALSE
Education	education3	Risk_vs_Rx	428	3.43969	4	0.487108	0.607655	FALSE
Education	education3	Item_QID15	428	1.23186	2	0.540138	0.607655	FALSE
Education	education3	Item_QID16	428	3.00469	2	0.222607	0.607655	FALSE
Education	education3	Item_QID17	428	2.24491	2	0.32548	0.607655	FALSE
Education	education3	Item_QID19	428	3.32208	2	0.189941	0.607655	FALSE
Education	education3	Item_QID20	428	0.81028	2	0.666884	0.666884	FALSE
Ethnicity	ethnicity4	Effectiveness	435	28.3996	8	0.000403938	0.00363544	TRUE
Ethnicity	ethnicity4	Safety	435	17.9129	8	0.0218891	0.098501	FALSE
Ethnicity	ethnicity4	Quality	436	10.2087	8	0.250683	0.451229	FALSE
Ethnicity	ethnicity4	Risk_vs_Rx	428	15.0234	8	0.0586915	0.176074	FALSE
Ethnicity	ethnicity4	Item_QID15	428	1.30699	4	0.860189	0.860189	FALSE
Ethnicity	ethnicity4	Item_QID16	428	4.23905	4	0.374619	0.561929	FALSE
Ethnicity	ethnicity4	Item_QID17	428	8.13375	4	0.0867999	0.1953	FALSE
Ethnicity	ethnicity4	Item_QID19	428	2.83001	4	0.586663	0.754281	FALSE
Ethnicity	ethnicity4	Item_QID20	428	1.85557	4	0.762301	0.857589	FALSE
Residence	residence	Effectiveness	435	0.130618	2	0.936778	0.936778	FALSE
Residence	residence	Safety	435	0.488632	2	0.78324	0.881145	FALSE
Residence	residence	Quality	436	2.02461	2	0.36338	0.545069	FALSE
Residence	residence	Risk_vs_Rx	428	6.29191	2	0.0430259	0.193617	FALSE
Residence	residence	Item_QID15	428	5.00905	1	0.0252152	0.193617	FALSE
Residence	residence	Item_QID16	428	1.22511	1	0.26836	0.526085	FALSE
Residence	residence	Item_QID17	428	1.67112	1	0.196109	0.526085	FALSE
Residence	residence	Item_QID19	428	1.10914	1	0.29227	0.526085	FALSE
Residence	residence	Item_QID20	428	0.12145	1	0.727467	0.881145	FALSE
Self-rated health	health3	Effectiveness	435	23.583	4	9.68159e-05	0.000871343	TRUE
Self-rated health	health3	Safety	435	18.2665	4	0.00109455	0.0049255	TRUE
Self-rated health	health3	Quality	436	1.57768	4	0.812799	0.834201	FALSE
Self-rated health	health3	Risk_vs_Rx	428	4.3107	4	0.365587	0.658056	FALSE
Self-rated health	health3	Item_QID15	428	0.547627	2	0.760474	0.834201	FALSE
Self-rated health	health3	Item_QID16	428	2.93609	2	0.230376	0.608342	FALSE
Self-rated health	health3	Item_QID17	428	2.6159	2	0.270374	0.608342	FALSE
Self-rated health	health3	Item_QID19	428	0.362562	2	0.834201	0.834201	FALSE
Self-rated health	health3	Item_QID20	428	0.642356	2	0.725294	0.834201	FALSE
CM use frequency (4-level)	freq4	Effectiveness	435	27.331	6	0.000125525	0.00112972	TRUE
CM use frequency (4-level)	freq4	Safety	435	21.9443	6	0.00123932	0.00557696	TRUE
CM use frequency (4-level)	freq4	Quality	436	6.5195	6	0.367574	0.661633	FALSE
CM use frequency (4-level)	freq4	Risk_vs_Rx	428	20.1226	6	0.00263363	0.00790088	TRUE
CM use frequency (4-level)	freq4	Item_QID15	428	2.34411	3	0.504123	0.756185	FALSE
CM use frequency (4-level)	freq4	Item_QID16	428	0.714592	3	0.869767	0.975697	FALSE
CM use frequency (4-level)	freq4	Item_QID17	428	3.32843	3	0.343706	0.661633	FALSE
CM use frequency (4-level)	freq4	Item_QID19	428	0.211592	3	0.975697	0.975697	FALSE
CM use frequency (4-level)	freq4	Item_QID20	428	0.910412	3	0.822915	0.975697	FALSE
CM use frequency (2-level)	freq2	Effectiveness	435	16.6694	2	0.00024004	0.00216036	TRUE
CM use frequency (2-level)	freq2	Safety	435	8.32749	2	0.0155492	0.0466477	TRUE
CM use frequency (2-level)	freq2	Quality	436	2.56471	2	0.277384	0.49929	FALSE
CM use frequency (2-level)	freq2	Risk_vs_Rx	428	12.033	2	0.00243815	0.0109717	TRUE
CM use frequency (2-level)	freq2	Item_QID15	428	0.784752	1	0.375692	0.563538	FALSE
CM use frequency (2-level)	freq2	Item_QID16	428	1.37297e-06	1	0.999065	0.999065	FALSE
CM use frequency (2-level)	freq2	Item_QID17	428	2.09659	1	0.147628	0.332163	FALSE
CM use frequency (2-level)	freq2	Item_QID19	428	0.0699356	1	0.791431	0.890359	FALSE
CM use frequency (2-level)	freq2	Item_QID20	428	0.511915	1	0.474311	0.609829	FALSE

## Sheet: Omnibus_sig_FDR
Predictor family	Predictor var	Perception item	N	chi2	df	p_omnibus	q_BH_within_family	significant_after_FDR
Age group	age	Effectiveness	428	27.8637	10	0.00189823	0.00854204	TRUE
Age group	age	Risk_vs_Rx	427	34.3009	10	0.000164225	0.00147803	TRUE
Ethnicity	ethnicity4	Effectiveness	435	28.3996	8	0.000403938	0.00363544	TRUE
Self-rated health	health3	Effectiveness	435	23.583	4	9.68159e-05	0.000871343	TRUE
Self-rated health	health3	Safety	435	18.2665	4	0.00109455	0.0049255	TRUE
CM use frequency (4-level)	freq4	Effectiveness	435	27.331	6	0.000125525	0.00112972	TRUE
CM use frequency (4-level)	freq4	Safety	435	21.9443	6	0.00123932	0.00557696	TRUE
CM use frequency (4-level)	freq4	Risk_vs_Rx	428	20.1226	6	0.00263363	0.00790088	TRUE
CM use frequency (2-level)	freq2	Effectiveness	435	16.6694	2	0.00024004	0.00216036	TRUE
CM use frequency (2-level)	freq2	Safety	435	8.32749	2	0.0155492	0.0466477	TRUE
CM use frequency (2-level)	freq2	Risk_vs_Rx	428	12.033	2	0.00243815	0.0109717	TRUE

## Sheet: Age group
Predictor family	Predictor var	Perception item	N	chi2	df	p_omnibus	q_BH_within_family	significant_after_FDR
Age group	age	Effectiveness	428	27.8637	10	0.00189823	0.00854204	TRUE
Age group	age	Safety	428	9.60812	10	0.47552	0.611382	FALSE
Age group	age	Quality	429	12.6691	10	0.242767	0.365722	FALSE
Age group	age	Risk_vs_Rx	427	34.3009	10	0.000164225	0.00147803	TRUE
Age group	age	Item_QID15	427	7.2827	5	0.20045	0.365722	FALSE
Age group	age	Item_QID16	427	3.28667	5	0.655883	0.737869	FALSE
Age group	age	Item_QID17	427	6.70136	5	0.243815	0.365722	FALSE
Age group	age	Item_QID19	427	6.98087	5	0.222067	0.365722	FALSE
Age group	age	Item_QID20	427	1.63693	5	0.896748	0.896748	FALSE

## Sheet: Gender
Predictor family	Predictor var	Perception item	N	chi2	df	p_omnibus	q_BH_within_family	significant_after_FDR
Gender	gender	Effectiveness	426	3.46919	6	0.748064	0.748064	FALSE
Gender	gender	Safety	426	4.78381	6	0.571826	0.659825	FALSE
Gender	gender	Quality	427	7.75868	6	0.256321	0.5346	FALSE
Gender	gender	Risk_vs_Rx	425	14.0088	6	0.0295375	0.162311	FALSE
Gender	gender	Item_QID15	425	3.68953	3	0.297	0.5346	FALSE
Gender	gender	Item_QID16	425	3.05226	3	0.383638	0.575457	FALSE
Gender	gender	Item_QID17	425	8.54038	3	0.0360691	0.162311	FALSE
Gender	gender	Item_QID19	425	1.93261	3	0.586511	0.659825	FALSE
Gender	gender	Item_QID20	425	3.79845	3	0.284067	0.5346	FALSE

## Sheet: Education
Predictor family	Predictor var	Perception item	N	chi2	df	p_omnibus	q_BH_within_family	significant_after_FDR
Education	education3	Effectiveness	435	4.09276	4	0.393598	0.607655	FALSE
Education	education3	Safety	435	12.5826	4	0.0135063	0.121557	FALSE
Education	education3	Quality	436	3.44884	4	0.4857	0.607655	FALSE
Education	education3	Risk_vs_Rx	428	3.43969	4	0.487108	0.607655	FALSE
Education	education3	Item_QID15	428	1.23186	2	0.540138	0.607655	FALSE
Education	education3	Item_QID16	428	3.00469	2	0.222607	0.607655	FALSE
Education	education3	Item_QID17	428	2.24491	2	0.32548	0.607655	FALSE
Education	education3	Item_QID19	428	3.32208	2	0.189941	0.607655	FALSE
Education	education3	Item_QID20	428	0.81028	2	0.666884	0.666884	FALSE

## Sheet: Ethnicity
Predictor family	Predictor var	Perception item	N	chi2	df	p_omnibus	q_BH_within_family	significant_after_FDR
Ethnicity	ethnicity4	Effectiveness	435	28.3996	8	0.000403938	0.00363544	TRUE
Ethnicity	ethnicity4	Safety	435	17.9129	8	0.0218891	0.098501	FALSE
Ethnicity	ethnicity4	Quality	436	10.2087	8	0.250683	0.451229	FALSE
Ethnicity	ethnicity4	Risk_vs_Rx	428	15.0234	8	0.0586915	0.176074	FALSE
Ethnicity	ethnicity4	Item_QID15	428	1.30699	4	0.860189	0.860189	FALSE
Ethnicity	ethnicity4	Item_QID16	428	4.23905	4	0.374619	0.561929	FALSE
Ethnicity	ethnicity4	Item_QID17	428	8.13375	4	0.0867999	0.1953	FALSE
Ethnicity	ethnicity4	Item_QID19	428	2.83001	4	0.586663	0.754281	FALSE
Ethnicity	ethnicity4	Item_QID20	428	1.85557	4	0.762301	0.857589	FALSE

## Sheet: Residence
Predictor family	Predictor var	Perception item	N	chi2	df	p_omnibus	q_BH_within_family	significant_after_FDR
Residence	residence	Effectiveness	435	0.130618	2	0.936778	0.936778	FALSE
Residence	residence	Safety	435	0.488632	2	0.78324	0.881145	FALSE
Residence	residence	Quality	436	2.02461	2	0.36338	0.545069	FALSE
Residence	residence	Risk_vs_Rx	428	6.29191	2	0.0430259	0.193617	FALSE
Residence	residence	Item_QID15	428	5.00905	1	0.0252152	0.193617	FALSE
Residence	residence	Item_QID16	428	1.22511	1	0.26836	0.526085	FALSE
Residence	residence	Item_QID17	428	1.67112	1	0.196109	0.526085	FALSE
Residence	residence	Item_QID19	428	1.10914	1	0.29227	0.526085	FALSE
Residence	residence	Item_QID20	428	0.12145	1	0.727467	0.881145	FALSE

## Sheet: Self-rated health
Predictor family	Predictor var	Perception item	N	chi2	df	p_omnibus	q_BH_within_family	significant_after_FDR
Self-rated health	health3	Effectiveness	435	23.583	4	9.68159e-05	0.000871343	TRUE
Self-rated health	health3	Safety	435	18.2665	4	0.00109455	0.0049255	TRUE
Self-rated health	health3	Quality	436	1.57768	4	0.812799	0.834201	FALSE
Self-rated health	health3	Risk_vs_Rx	428	4.3107	4	0.365587	0.658056	FALSE
Self-rated health	health3	Item_QID15	428	0.547627	2	0.760474	0.834201	FALSE
Self-rated health	health3	Item_QID16	428	2.93609	2	0.230376	0.608342	FALSE
Self-rated health	health3	Item_QID17	428	2.6159	2	0.270374	0.608342	FALSE
Self-rated health	health3	Item_QID19	428	0.362562	2	0.834201	0.834201	FALSE
Self-rated health	health3	Item_QID20	428	0.642356	2	0.725294	0.834201	FALSE

## Sheet: CM use frequency (4-level)
Predictor family	Predictor var	Perception item	N	chi2	df	p_omnibus	q_BH_within_family	significant_after_FDR
CM use frequency (4-level)	freq4	Effectiveness	435	27.331	6	0.000125525	0.00112972	TRUE
CM use frequency (4-level)	freq4	Safety	435	21.9443	6	0.00123932	0.00557696	TRUE
CM use frequency (4-level)	freq4	Quality	436	6.5195	6	0.367574	0.661633	FALSE
CM use frequency (4-level)	freq4	Risk_vs_Rx	428	20.1226	6	0.00263363	0.00790088	TRUE
CM use frequency (4-level)	freq4	Item_QID15	428	2.34411	3	0.504123	0.756185	FALSE
CM use frequency (4-level)	freq4	Item_QID16	428	0.714592	3	0.869767	0.975697	FALSE
CM use frequency (4-level)	freq4	Item_QID17	428	3.32843	3	0.343706	0.661633	FALSE
CM use frequency (4-level)	freq4	Item_QID19	428	0.211592	3	0.975697	0.975697	FALSE
CM use frequency (4-level)	freq4	Item_QID20	428	0.910412	3	0.822915	0.975697	FALSE

## Sheet: CM use frequency (2-level)
Predictor family	Predictor var	Perception item	N	chi2	df	p_omnibus	q_BH_within_family	significant_after_FDR
CM use frequency (2-level)	freq2	Effectiveness	435	16.6694	2	0.00024004	0.00216036	TRUE
CM use frequency (2-level)	freq2	Safety	435	8.32749	2	0.0155492	0.0466477	TRUE
CM use frequency (2-level)	freq2	Quality	436	2.56471	2	0.277384	0.49929	FALSE
CM use frequency (2-level)	freq2	Risk_vs_Rx	428	12.033	2	0.00243815	0.0109717	TRUE
CM use frequency (2-level)	freq2	Item_QID15	428	0.784752	1	0.375692	0.563538	FALSE
CM use frequency (2-level)	freq2	Item_QID16	428	1.37297e-06	1	0.999065	0.999065	FALSE
CM use frequency (2-level)	freq2	Item_QID17	428	2.09659	1	0.147628	0.332163	FALSE
CM use frequency (2-level)	freq2	Item_QID19	428	0.0699356	1	0.791431	0.890359	FALSE
CM use frequency (2-level)	freq2	Item_QID20	428	0.511915	1	0.474311	0.609829	FALSE

[truncated: 40 more sheets: Age group_Effectivenes_counts, Age group_Effectivenes_ASR, Age group_Effectivenes_p_raw, Age group_Effectivenes_p_holm, Age group_Effectivenes_sig, Age group_Risk_vs_Rx_counts, Age group_Risk_vs_Rx_ASR, Age group_Risk_vs_Rx_p_raw, Age group_Risk_vs_Rx_p_holm, Age group_Risk_vs_Rx_sig, Ethnicity_Effectivenes_counts, Ethnicity_Effectivenes_ASR, Ethnicity_Effectivenes_p_raw, Ethnicity_Effectivenes_p_holm, Ethnicity_Effectivenes_sig, Self-rated_Effectivenes_counts, Self-rated_Effectivenes_ASR, Self-rated_Effectivenes_p_raw, Self-rated_Effectivenes_p_holm, Self-rated_Effectivenes_sig …]
